# Supplementary material for: Enhanced peptide quantification using spectral count clustering and cluster abundance
Source: BMC Bioinformatics. 2011 Oct 28;12:423. doi: 10.1186/1471-2105-12-423 (PMC3234305; doi:10.1186/1471-2105-12-423)
Supplement: Additional file 1 — Lists for identified peptides reported in the literature. In order to compare the performance of Q-FISH with the spectral counting method by SEQUEST, we used the human liver data and validated the results through literature search. For the human liver data, Q-FISH provided 1571 differentially expressed clusters for HCC sample and 1556 for normal sample, among which 57 and 99 clusters were identified by SEQUEST in HCC and normal samples, respectively. On the other hand, SEQUEST provided 93 and 145 peptides for HCC and normal tissue samples, respectively. [file 1471-2105-12-423-S1.XLS]

## Sheet: HCC (Q-FISH)
	1-1. HCC (Q-FISH)
	Related Cancer	Gene Name	Sequence	Protein name	#(HCC)	#(Normal)	PMID	Regurate
	HCC	AKR1B10	IVENIQVFDFK	Aldo-keto reductase family 1 member B10	2	0	20388846	up
		ALB	DVFLGMFLYEYAR	Putative uncharacterized protein ALB	2	0	19833836	up
		EEF1A2	THINIVVIGHVDSGK	Elongation factor 1-alpha 2	3	0	18161050	up
		ENO1	FTASAGIQVVGDDLTVTNPK	Isoform alpha-enolase of Alpha-enolase	33	0	16820872	up
		FGG	EGFGHLSPTGTTEFWLGNEK	Isoform Gamma-B of Fibrinogen gamma chain	2	0	15025951	up
		FN1	SSPVVIDASTAIDAPSNLR	Isoform 1 of Fibronectin	2	0	16820872	up
		HBD	FFESFGDLSSPDAVMGNPK	Hemoglobin subunit delta	2	0	9214599	up
		HSPA5	NQLTSNPENTVFDAK	HSPA5 protein	4	0	19445531	up
		HSPA9	VINEPTAAALAYGLDK	Stress-70 protein, mitochondrial	2	0	18334731	up
		NME1	VMLGETNPADSKPGTIR	Isoform 1 of Nucleoside diphosphate kinase A	3	0	17594820	up
			EISLWFKPEELVDYK		2	0
		P4HB	VDATEESDLAQQYGVR	Protein disulfide-isomerase	2	0	19725976	up
		PRDX6	LIALSIDSVEDHLAWSK	Peroxiredoxin-6	2	0	19893992	up
		TKT	ILATPPQEDAPSVDIANIR	cDNA FLJ54957, highly similar to Transketolase	3	0	17321041	up
		FGB	DNENVVNEYSSELEK	Fibrinogen beta chain	2	0	21104973	up
		TPI1	VTNGAFTGEISPGMIK	Triosephosphate isomerase	3	0	18813785	up
			RHVFGESDELIGQK		3	0
		TKT	SVPTSTVFYPSDGVATEK	cDNA FLJ54957, highly similar to Transketolase	2	0	17321041	up
		SERPINA1	VFSNGADLSGVTEEAPLK	PRO2275	2	0	20811639	up
		HNRNPC	MIAGQVLDINLAAEPK	Isoform C1 of Heterogeneous nuclear ribonucleoproteins C1/C2	2	0	17627933	up
		ACTB	DLYANTVLSGGTTMYPGIADR	Actin, cytoplasmic 1	3	0	19725976	up
		FTCD	EAQELSLPVVGSQLVGLVPLK	Isoform A of Formimidoyltransferase-cyclodeaminase	2	0	18571811	down
		HRSP12	IEIEAVAIQGPLTTASL	Ribonuclease UK114	2	0	18349270	down
		HSPD1	ALMLQGVDLLADAVAVTMGPK	60 kDa heat shock protein, mitochondrial	2	0	12215374	down
		ATP5A1	NVQAEEMVEFSSGLK	ATP synthase subunit alpha, mitochondrial	3	0	16267049	down
	lung cancer	TUBA1A	AVFVDLEPTVIDEVR	TUBA1C protein	2	0	20510079	up
	adherent	ACTN4	GYEEWLLNEIR	Alpha-actinin-1	2	0	21408150	up
			ACLISLGYDVENDR		2	0
	ALL	IDH1	SIEDFAHSSFQMALSK	Isocitrate dehydrogenase [NADP] cytoplasmic	2	0	21205756	up
	breast cancer	HBB	GTFATLSELHCDK	Hemoglobin subunit beta	2	0	20097481	down
		TUBB	AILVDLEPGTMDSVR	Tubulin beta chain	2	0	21503584	up
	cell migration	FLNB	YAPTEVGLHEMHIK	Isoform 1 of Filamin-B	3	0	20110358	up
	colon cancer	HMGCS2	LMFNDFLSASSDTQTSLYK	Hydroxymethylglutaryl-CoA synthase, mitochondrial	2	0	16940161	down
	DBA	RPS7	TLTAVHDAILEDLVFPSEIVGK	40S ribosomal protein S7	2	0	20116044	up
		IGKV4-1	DIVMTQSPDSLAVSLGER	Similar to Ig kappa chain V-IV region precursor	21	9
		UGP2	TLDGGLNVIQLETAVGAAIK	Isoform 1 of UTP--glucose-1-phosphate uridylyltransferase	10	3
		HNRNPA2B1	LFIGGLSFETTEESLR	Putative uncharacterized protein HNRNPA2B1	5	3

## Sheet: Normal (Q-FISH)
	1-2. Normal (Q-FISH)
	Related Cancer	Gene Name	Sequence	Protein name	#(HCC)	#(Normal)	PMID	Regurate
	HCC	A2M	VSVQLEASPAFLAVPVEK	Alpha-2-macroglobulin	0	2	20575108	down
			LLLQQVSLPELPGEYSMK		0	3
		ALDH6A1	VNAGDQPGADLGPLITPQAK	Methylmalonate-semialdehyde dehydrogenase [acylating], mitochondrial	0	2	17786358	down
		ALDOB	ELSEIAQSIVANGK	Fructose-bisphosphate aldolase B	0	2	12143053	down
		CAT	FNTANDDNVTQVR	Catalase	0	2	19535095	down
		CPS1	GLNSESMTEETLK	Isoform 1 of Carbamoyl-phosphate synthase [ammonia], mitochondrial	0	2	12143053	down
			MEYDGILIAGGPGNPALAEPLIQNVR	Isoform 1 of Carbamoyl-phosphate synthase [ammonia], mitochondrial	2	11
			SIFSAVLDELK		1	8
			TAVDSGIPLLTNFQVTK		1	10
		CYP3A7	EMVPIIAQYGDVLVR	Cytochrome P450 variant 3A7	0	2	12143053	down
		ECHS1	ALNALCDGLIDELNQALK	Enoyl-CoA hydratase, mitochondrial	0	2	15492826	down
		PEBP1	GNDISSGTVLSDYVGSGPPK	Phosphatidylethanolamine-binding protein 1	0	6	20739083	down
		STIP1	ALSVGNIDDALQCYSEAIK	Stress-induced-phosphoprotein 1	0	2	17627933	down
		ADH1B	FSLDALITHVLPFEK	Alcohol dehydrogenase 1A	0	6	16737450	down
			ELGATECINPQDYK		0	2
		RPS27A	TITLEVEPSDTIENVK	ubiquitin and ribosomal protein S27a precursor	0	2	8541345	down
		CALM1	VFDKDGNGYISAAELR	Calmodulin	0	3	17546603	down
		GSTA1	NDGYLMFQQVPMVEIDGMK	Glutathione S-transferase A1	2	6	17714471	down
`		AKR1A1	DPDEPVLLEEPVVLALAEK	Alcohol dehydrogenase [NADP+]	3	5	20726783	down
		ALB	RPCFSALEVDETYVPK	Putative uncharacterized protein ALB	0	2	17978482	up
		FGG	AIQLTYNPDESSKPNMIDAATLK	Isoform Gamma-B of Fibrinogen gamma chain	0	3	15025951	up
		EIF5	AMGPLVLTEVLFNEK	Eukaryotic translation initiation factor 5	0	5	19175833	up
		FH	AAAEVNQDYGLDPK	Isoform Mitochondrial of Fumarate hydratase, mitochondrial	0	3	19405029	up
		FLNA	ASGPGLNTTGVPASLPVEFTIDAK	Isoform 2 of Filamin-A	0	3	21471709	up
		HSPA5	SQIFSTASDNQPTVTIK	HSPA5 protein	0	2	19445531	up
		PRDX6	ELAILLGMLDPAEK	Peroxiredoxin-6	0	4	19893992	up
		COL6A2	YGGLHFSDQVEVFSPPGSDR	Isoform 2C2A' of Collagen alpha-2 (VI) chain	0	2	18499699	up
		IDH2	LNEHFLNTTDFLDTIK	Isocitrate dehydrogenase [NADP], mitochondrial	0	3	10870966	up
		HBA1	VGAHAGEYGAEALER	Hemoglobin subunit alpha	4	13	20572306	up
		P4HB	ILFIFIDSDHTDNQR	Protein disulfide-isomerase	10	15	19725976	up
	breast cancer	HBB	FFESFGDLSTPDAVMGNPK	Hemoglobin subunit beta	39	67	20097481	down
	cancer	ARG1	TGLLSGLDIMEVNPSLGK	Isoform 1 of Arginase-1	0	4	12507903	down
	cell migration	FLNB	LVSPGSANETSSILVESVTR	Isoform 1 of Filamin-B	0	2	20110358	up
	gastric cancer	MYH9	IAEFTTNLTEEEEK	Isoform 1 of Myosin-9	0	13	21533124	up
			LQQELDDLLVDLDHQR		9	15
		HIST4H4	TVTAMDVVYALK	Histone H4	0	2	19139817	down
	lung cancer	ETFA	LEVAPISDIIAIK	Electron transfer flavoprotein subunit alpha, mitochondrial	0	5	20885442	up
			GTSFDAAATSGGSASSEK		0	6
		TXNDC5	ALAPTWEQLALGLEHSETVK	Thioredoxin domain-containing protein 5	0	3	21617212	up
	pancreatic cancer	COL6A3	IEDGVPQHLVLVLGGK	Isoform 1 of Collagen alpha-3 (VI) chain	0	2	21719059	up
	renal cancer	ATP5H	NLIPFDQMTIEDLNEAFPETK	Isoform 1 of ATP synthase subunit d, mitochondrial	3	5	20440404	up
		DCI	DADVQNFVSFISK	Isoform 1 of 3,2-trans-enoyl-CoA isomerase, mitochondrial	0	3
		KRT8	LKLEAELGNMQGLVEDFK	Keratin, type II cytoskeletal 8	0	59
		EMILIN1	LVGSGLHTVEAAGEAR	EMILIN-1	0	2
		ALDH1A1	GYFVQPTVFSNVTDEMR	Retinal dehydrogenase 1	0	3
		UGP2	IQRPPEDSIQPYEK	Isoform 1 of UTP--glucose-1-phosphate uridylyltransferase	0	4
		PDIA6	GSTAPVGGGAFPTIVER	Isoform 2 of Protein disulfide-isomerase A6	0	3
		PTGR1	TGPLPPGPPPEIVIYQELR	Prostaglandin reductase 1	0	7
		TF	EDPQTFYYAVAVVK	Serotransferrin	0	4
		MDH2	VDFPQDQLTALTGR	Malate dehydrogenase, mitochondrial	4	7

## Sheet: HCC (SEQ)
	2-1. HCC (SEQUEST)
	Related Cancer	Gene Name	Sequence	Protein name	#(HCC)	#(Normal)	PMID	Regurate
	HCC	ALB	ALVLIAFAQYLQQCPFEDHVK	Putative uncharacterized protein ALB	5	0	17978482	up
		GSN	AQPVQVAEGSEPDGFWEALGGK	Isoform 1 of Gelsolin	2	0	1314752	down
		SELENBP1	DGFNPADVEAGLYGSHLYVWDWQR	cDNA FLJ55757, highly similar to Selenium-binding protein 1	2	0	21338716	down
		RAB11B	DHADSNIVIMLVGNK	Ras-related protein Rab-11B	3	0	18851785	down
		LDHA	DLADELALVDVIEDK	L-lactate dehydrogenase	5	0	16820872	up
		UGDH	EQIVVDLSHPGVSEDDQVSR	UDP-glucose 6-dehydrogenase	3	0	18853186	up
		FKBP4	FEIGEGENLDLPYGLER	FK506-binding protein 4	4	0	20807235	up
		EEF2	GHVFEESQVAGTPMFVVK	Elongation factor 2	3	0	18161940	up
		EEF1G	GQELAFPLSPDWQVDYESYTWR	cDNA FLJ56389, highly similar to Elongation factor 1-gamma	2	0	19175833	up
		ERP29	GQGVYLGMPGCLPVYDALAGEFIR	Endoplasmic reticulum protein ERp29	4	0	20186755	down
		PSME1	IEDGNNFGVAVQEK	Proteasome activator complex subunit 1	2	0	17671684	down
		HSPD1	IQEIIEQLDVTTSEYEK	60 kDa heat shock protein, mitochondrial	3	0	12215374	down
		ACTB	KDLYANTVLSGGTTMYPGIADR	Actin, cytoplasmic 1	2	0	19725976	up
			LAPITSDPTEATAVGAVEASFK	Isoform M2 of Pyruvate kinase isozymes M1/M2	2	0	18813785	up
		GSTM3	LDLDFPNLPYLLDGK	Glutathione S-transferase Mu 3	2	0	21483640	up
		LGALS1	LNLEAINYMAADGDFK	Galectin-1	3	0	21391228	up
		ITGB1	LSENNIQTIFAVTEEFQPVYK	Isoform Beta-1C of Integrin beta-1	2	0	21499307	up
		CCT2	MLPTIIADNAGYDSADLVAQLR	T-complex protein 1 subunit beta	4	0	11795471	up
		ARF1	NISFTVWDVGGQDK	ADP-ribosylation factor 1	3	0	17367606	up
		TGM2	NYEASVDSLTFSVVTGPAPSQEAGTK	Isoform 2 of Protein-glutamine gamma-glutamyltransferase 2	3	0	18646787	up
		AKR1C3	QNVQVFEFQLTAEDMK	Aldo-keto reductase family 1 member C3	3	0	21594722	up
		PEA15	SEEITTGSAWFSFLESHNK	Astrocytic phosphoprotein PEA-15	5	0	20979872	up
		HSPA1A	SINPDEAVAYGAAVQAAILMGDK	Heat shock 70 kDa protein 1	5	0	16283523	up
		HSPD1	TALLDAAGVASLLTTAEVVVTEIPK	Short heat shock protein 60 Hsp60s2	2	0	12215374	down
		PKM2	TATESFASDPILYRPVAVALDTK	Isoform M1 of Pyruvate kinase isozymes M1/M2	3	0	18813785	up
		S100A11	TEFLSFMNTELAAFTK	Protein S100-A11	10	0	16261346	up
		P4HB	TGPAATTLPDGAAAESLVESSEVAVIGFFK	Protein disulfide-isomerase	4	0	19725976	up
		RPLP0	VLALSVETDYTFPLAEK	60S acidic ribosomal protein P0	8	0	16820872	up
		CPS1	VLILGSGGLSIGQAGEFDYSGSQAVK	Isoform 1 of Carbamoyl-phosphate synthase [ammonia], mitocho	2	0	12143053	down
		BTF3	VQASLAANTFTITGHAETK	Isoform 1 of Transcription factor BTF3	2	0	20576523	up
		TGM2	WDNNYGDGVSPMSWIGSVDILR	Isoform 2 of Protein-glutamine gamma-glutamyltransferase 2	6	0	18646787	up
		APOE	WVQTLSEQVQEELLSSQVTQELR	Apolipoprotein E	2	0	21644509	up
		ACTB	VAPEEHPVLLTEAPLNPK	Actin, cytoplasmic 1	15	8	19725976	up
		P4HB	VDATEESDLAQQYGVR	Protein disulfide-isomerase	7	3	19725976	up
		A2M	VSVQLEASPAFLAVPVEK	Alpha-2-macroglobulin	6	2	20575108	down
	ALL	IDH1	LIFPYVELDLHSYDLGIENR	Isocitrate dehydrogenase [NADP] cytoplasmic	4	0	21205756	up
	breast cancer	LGALS7	GQPFEVLIIASDDGFK	Galectin-7	10	0	20382700	up
	cell migration	FLNB	DFLDGVYAFEYYPSTPGR	Isoform 1 of Filamin-B	2	0	20110358	up
	gastric cancer	MYH9	ELESQISELQEDLESER	Isoform 1 of Myosin-9	4	0	21533124	up
			KLEGDSTDLSDQIAELQAQIAELK		2	0
	lung cancer	TUBA1A	FDGALNVDLTEFQTNLVPYPR	Tubulin alpha-4A chain	8	0	20510079	up
	pancreatic cancer	CAP1	AGAAPYVQAFDSLLAGPVAEYLK	Isoform 1 of Adenylyl cyclase-associated protein 1	2	0	19188911	up
	prostate carcinoma	PSMC4	ILLELLNQMDGFDQNVNVK	Isoform 1 of 26S protease regulatory subunit 6B	3	0	21102547	up
	Leiomyosarcoma	CFL2	EDLVFIFWAPESAPLK	Cofilin-1	4	0	19901961	up
		CPOX	AGVSISVVHGNLSEEAAK	Coproporphyrinogen-III oxidase, mitochondrial	2	0
		ACAA1	DTTPDELLSAVMTAVLK	cDNA, FLJ79450, highly similar to 3-ketoacyl-CoA thiolase, p	3	0
		GMPS	ELFVQSEIFPLETPAFAIK	GMP synthase [glutamine-hydrolyzing]	4	0
		GDI1	FDLGQDVIDFTGHALALYR	Rab GDP dissociation inhibitor alpha	2	0
		RPS3	FVDGLMIHSGDPVNYYVDTAVR	40S ribosomal protein S3	2	0
		HNRNPA1	GFAFVTFDDHDSVDK	32 kDa protein	4	0
		HNRNPA3	GFAFVTFDDHDTVDK	Isoform 1 of Heterogeneous nuclear ribonucleoprotein A3	3	0
			GLAITFVSDENDAK	Isoform 2 of Spliceosome RNA helicase BAT1	2	0
			LFIGGLSFETTDDSLR	Isoform 1 of Heterogeneous nuclear ribonucleoprotein A3	10	0
		HSD17B10	GVIINTASVAAFEGQVGQAAYSASK	Isoform 1 of 3-hydroxyacyl-CoA dehydrogenase type-2	5	0
		HADH	LGAGYPMGPFELLDYVGLDTTK	Isoform 1 of Hydroxyacyl-coenzyme A dehydrogenase, mitochond	5	0
		HSP90B1	LISLTDENALSGNEELTVK	Endoplasmin	4	0
		IPO5	LLSSAFDEVYPALPSDVQTAIK	Importin 5	4	0
		IGF2BP3	LYIGNLSENAAPSDLESIFK	Isoform 1 of Insulin-like growth factor 2 mRNA-binding prote	2	0
		PDCD6IP	NLATAYDNFVELVANLK	PDCD6IP protein	2	0
		MCM4	NLNPEDIDQLITISGMVIR	DNA replication licensing factor MCM4	4	0
		SFPQ	NLSPYVSNELLEEAFSQFGPIER	Isoform Long of Splicing factor, proline- and glutamine-rich	4	0
		PFDN5	NQLDQEVEFLSTSIAQLK	Prefoldin subunit 5	3	0
		VDAC1	TDEFQLHTNVNDGTEFGGSIYQK	Voltage-dependent anion-selective channel protein 1	4	0
		FGA	TFPGFFSPMLGEFVSETESR	Isoform 1 of Fibrinogen alpha chain	7	0
		VDAC2	TGDFQLHTNVNDGTEFGGSIYQK	Isoform 2 of Voltage-dependent anion-selective channel prote	2	0
		DNM1L	TLESVDPLGGLNTIDILTAIR	Isoform 5 of Dynamin-1-like protein	2	0
		FERMT2	TSTILGDITSIPELADYIK	Isoform 1 of Fermitin family homolog 2	4	0
		ALDH4A1	VGDPAEDFGTFFSAVIDAK	Delta-1-pyrroline-5-carboxylate dehydrogenase, mitochondrial	2	0
		CCT6A	VLAQNSGFDLQETLVK	T-complex protein 1 subunit zeta	2	0
		PPP1CC	EIFLSQPILLELEAPLK	Isoform Gamma-1 of Serine/threonine-protein phosphatase PP1-	9	1
		HNRNPA1	LFIGGLSFETTDESLR	Isoform A1-B of Heterogeneous nuclear ribonucleoprotein A1	8	2
		KRT18	GLQAQIASSGLTVEVDAPK	Keratin, type I cytoskeletal 18	17	3
		HNRNPA2B1	LFIGGLSFETTEESLR	Putative uncharacterized protein HNRNPA2B1	10	3

## Sheet: Normal (SEQ)
	2-2. Normal (SEQUEST)
	Related Cancer	Gene Name	Sequence	Protein name	#(HCC)	#(Normal)	PMID	Regurate
	HCC	PEBP1	APVAGTCYQAEWDDYVPK	Phosphatidylethanolamine-binding protein 1	0	3	20739083	down
		ERP29	DGDFENPVPYTGAVK	Endoplasmic reticulum protein ERp29	0	3	20186755	down
		ASS1	DGTTHQTSLELFMYLNEVAGK	Argininosuccinate synthase	0	2	20159990	down
		ACAT1	EAYMGNVLQGGEGQAPTR	Acetyl-CoA acetyltransferase, mitochondrial	0	6	5308631	up
		ATP5B	EGNDLYHEMIESGVINLK	ATP synthase subunit beta, mitochondrial	0	2	16341775	up
		ECHS1	EMQNLSFQDCYSSK	Enoyl-CoA hydratase, mitochondrial	0	2	15492826	down
			EQLGEFYEALDCLR	Alpha-1-acid glycoprotein 1	0	5	8611655	up
		HPD	FAVLQTYGDTTHTLVEK	4-hydroxyphenylpyruvate dioxygenase	0	3	9305902	down
		GLUD1	GFIGPGIDVPAPDMSTGER	Glutamate dehydrogenase 1, mitochondrial	0	4	17350606	up
		FBP1	GTGELTQLLNSLCTAVK	Fructose-1,6-bisphosphatase 1	0	3	19637194	up
			GVNLPGAQVDLPGLSEQDVR	Isoform R-type of Pyruvate kinase isozymes R/L	0	2	18813785	up
		CPS1	HLPTLDHPIIPADYVAIK	Isoform 1 of Carbamoyl-phosphate synthase [ammonia], mitochondrial	0	3	12143053	down
		ALDOB	IADQCPSSLAIQENANALAR	Fructose-bisphosphate aldolase B	0	7	12143053	down
		SLC25A13	IAPLEEGTLPFNLAEAQR	Calcium-binding mitochondrial carrier protein Aralar2	0	3	18273444	down
			IGPEGLVTQVENGGVLGSR	Isoform R-type of Pyruvate kinase isozymes R/L	0	2	18813785	up
		ADH4	IQIIATSLCHTDATVIDSK	Isoform 2 of Alcohol dehydrogenase 4	0	3	9570155	down
		ADH1B	KPFSIEDVEVAPPK	Alcohol dehydrogenase 1B	0	4	16737450	down
		FTCD	LAEELDVPVYLYGEAAR	Isoform A of Formimidoyltransferase-cyclodeaminase	0	4	18571811	down
		HSPB1	LATQSNEITIPVTFESR	Heat shock protein beta-1	0	3	19445531	up
		APOA1	LLDNWDSVTSTFSK	Apolipoprotein A-I	0	4	16465366	up
		FASN	LPEDPLLSGLLDSPALK	Fatty acid synthase	0	6	19662644	down
		CAT	NFTEVHPDYGSHIQALLDK	Catalase	0	2	19535095	down
		SULT1A1	SLPEETVDFMVQHTSFK	Sulfotransferase 1A1	0	6	19906068	down
		ECHS1	TFEEDPAVGAIVLTGGDK	Enoyl-CoA hydratase, mitochondrial	0	3	15492826	down
		CPS1	TLGVDFIDVATK	Isoform 1 of Carbamoyl-phosphate synthase [ammonia], mitochondrial	0	2	12143053	down
			DGSIDLVINLPNNNTK	Isoform 1 of Carbamoyl-phosphate synthase [ammonia], mitochondrial	2	9
			TSACFEPSLDYMVTK	Isoform 1 of Carbamoyl-phosphate synthase [ammonia], mitochondrial	0	2
		FTCD	TVYTFVGPPECVVEGALNAAR	Isoform A of Formimidoyltransferase-cyclodeaminase	0	8	18571811	down
		C1QBP	VEEQEPELTSTPNFVVEVIK	Complement component 1 Q subcomponent-binding protein, mitochondrial	0	3	19545154	down
		TPI1	VPADTEVVCAPPTAYIDFAR	Isoform 2 of Triosephosphate isomerase	0	4	18813785	up
		C4A	VTASDPLDTLGSEGALSPGGVASLLR	Complement C4-A	0	4	2553583	down
		FBP1	APVILGSPDDVLEFLK	Fructose-1,6-bisphosphatase 1	1	9	19637194	up
	breast cancer	CYB5A	EQAGGDATENFEDVGHSTDAR	Isoform 2 of Cytochrome b5	0	2	19082494	down
		HBB	VLGAFSDGLAHLDNLK	Hemoglobin subunit delta	19	42	20097481	down
	carcinogenesis	ANXA6	SLHQAIEGDTSGDFLK	annexin VI isoform 2	0	3	21119665	up
	carcinoma	COL14A1	VTVTPIYTDGEGVSVSAPGK	Isoform 1 of Collagen alpha-1 (XIV) chain	0	4	20154727	up
	cervical and ovarian cancer	COL6A1	DTTPLNVLCSPGIQVVSVGIK	Collagen alpha-1	0	4	21463610	up
			LLLFSDGNSQGATPAAIEK	Collagen alpha-1 (VI) chain	0	2	21463610	up
			TAEYDVAYGESHLFR	Collagen alpha-1 (VI) chain	0	2	21463610	up
	Chemotherapy	SPTAN1	SSLSSAQADFNQLAELDR	cDNA FLJ61399, highly similar to Spectrin alpha chain, brain	0	3	16773180	up
	colon cancer	HMGCS2	VNFSPPGDTNSLFPGTWYLER	Hydroxymethylglutaryl-CoA synthase, mitochondrial	2	9	16940161	down
		HYOU1	NINADEAAAMGAVYQAAALSK	Hypoxia up-regulated protein 1	0	4	19360299	up
	Glucuronidation	UGT2B10	VDFNTMSSTDLLNALK	UDP-glucuronosyltransferase 2B10	0	2	20876810	down
	Leukemia	IGKC	VYACEVTHQGLSSPVTK	Putative uncharacterized protein	0	2	12357370	up
		IGKC	TVAAPSVFIFPPSDEQLK	Putative uncharacterized protein	5	25	12357370	up
	lung cancer	ETFA	ASSTSPVEISEWLDQK	Electron transfer flavoprotein subunit alpha, mitochondrial	0	4	20885442	up
	oral squamous cell carcinoma	TLN1	VSQMAQYFEPLTLAAVGAASK	Talin-1	0	2	21547905	up
	ovarian carcinoma	DDAH2	GVPESLASGEGAGAGLPALDLAK	N(G),N(G)-dimeth	0	2	20969748	up
	Pancreatic Carcinomas	IGHG1	TPEVTCVVVDVSHEDPEVK	Putative uncharacterized protein DKFZp686N02209	0	2	21654544	up
	prostate cancer	EPHX2	ASPSEVVFLDDIGANLKPAR	cDNA FLJ59619, highly similar to Epoxide hydrolase 2	0	2	21281786	up
		PTRF	IIGAVDQIQLTQAQLEER	Isoform 1 of Polymerase I and transcript release factor	0	2	20564315	down
		CFL2	QILVGDIGDTVEDPYTSFVK	Cofilin-2	0	4	19901961	up
		ADH6	AAILWKPGAPFSIEEVEVAPPK	ADH6 protein	0	3
		SARDH	AILQEVLDADLSNEAFPFSTHK	Sarcosine dehydrogenase, mitochondrial	0	2
		BHMT2	EGFVDLPEYPFGLESR	Betaine--homocysteine S-methyltransferase 2	0	2
			ELFSNLQEFAGPSGK	Methyltransferase-like protein 7A	0	4
			ENQLEVLEVSWLHGLK	Leucine-rich alpha-2-glycoprotein	0	4
		PDIA3	FAHTNVESLVNEYDDNGEGIILFR	Protein disulfide-isomerase A3	0	2
		HADHA	FGGGNPELLTQMVSK	Trifunctional enzyme subunit alpha, mitochondrial	0	2
		ACSM2B	FNFASDVLDHWADMEK	Acyl-coenzyme A synthetase ACSM2B, mitochondrial	0	4
		GATM	FVTTEFEPCFDAADFIR	Isoform Mitochondrial of Glycine amidinotransferase, mitochondrial	0	6
		ALDH1L1	GAASSVLELTEAELVTAEAVR	Aldehyde dehydrogenase 1 family, member L1, isoform CRA_a	0	6
		GRHPR	GDVVNQDDLYQALASGK	Glyoxylate reductase/hydroxypyruvate reductase	0	3
		ATP5O	GEVPCTVTSASPLEEATLSELK	ATP synthase subunit O, mitochondrial	0	2
		EPHX1	GGHFAAFEEPELLAQDIR	Epoxide hydrolase 1	0	4
		GOT1	IANDNSLNHEYLPILGLAEFR	Aspartate aminotransferase, cytoplasmic	0	4
		ACAA1	IAQFLSDIPETVPLSTVNR	cDNA, FLJ79450, highly similar to 3-ketoacyl-CoA thiolase, peroxisomal	0	7
		PAH	ILADSINSEIGILCSALQK	Phenylalanine-4-hydroxylase	0	2
		C3	ILLQGTPVAQMTEDAVDAER	Complement C3	0	2
		SUCLG2	ILNNSGLPITSAIDLEDAAK	Succinyl-CoA ligase [GDP-forming] subunit beta, mitochondrial	0	3
		CTSD	ISVNNVLPVFDNLMQQK	Cathepsin D	0	2
		PRDX2	KEGGLGPLNIPLLADVTR	Peroxiredoxin-2	0	3
		CRYZ	KPLLPYTPGSDVAGVIEAVGDNASAFK	Quinone oxidoreductase	0	2
			LGTPVLQALGDGDFVK	Phosphoenolpyruvate carboxykinase [GTP], mitochondrial	0	6
		PCMT1	LILPVGPAGGNQMLEQYDK	protein-L-isoaspartate (D-aspartate) O-methyltransferase 1	0	2
		LAP3;	LNLPINIIGLAPLCENMPSGK	Isoform 1 of Cytosol aminopeptidase	0	2
		PSMB10	LPFTALGSGQDAALAVLEDR	Proteasome subunit beta type-10	0	3
		DDAH1	LTVPDDIAANCIYLNIPNK	N(G),N(G)-dimethylarginine dimethylaminohydrolase 1	0	4
		SPTBN1	LVSQDNFGFDLPAVEAATK	Isoform Long of Spectrin beta chain, brain 1	0	3
		MTTP	NILLSIGELPQEMNK	cDNA FLJ51770, highly similar to Microsomal triglyceride transfer protein large subunit	0	4
		LUM	NIPTVNENLENYYLEVNQLEK	Lumican	0	6
		GLDC	NLLENSGWITQYTPYQPEVSQGR	Glycine dehydrogenase [decarboxylating], mitochondrial	0	6
		DMGDH	NYPAVIIQEPLVLTEPTR	Dimethylglycine dehydrogenase, mitochondrial	0	3
		ATP5J	QTSGGPVDASSEYQQELER	ATP synthase-coupling factor 6, mitochondrial	0	2
			SLEAEILQLQEELASSER	Isoform 1 of Myosin-10	0	5
		MDH2	SQETECTYFSTPLLLGK	Malate dehydrogenase, mitochondrial	0	3
		UGP2	TYNTDVPLVLMNSFNTDEDTKK	Isoform 1 of UTP--glucose-1-phosphate uridylyltransferase	0	2
		SCLY	VDVEDLGVDFLTIVGHK	Isoform 1 of Selenocysteine lyase	0	2
		GRHPR	VISTMSVGIDHLALDEIK	Glyoxylate reductase/hydroxypyruvate reductase	0	5
		PPA1	VLGILAMIDEGETDWK	Inorganic pyrophosphatase	0	2
		EMILIN1	VLLNDGGYYDPETGVFTAPLAGR	EMILIN-1	0	4
		SHMT1	VNPDTGYINYDQLEENAR	Isoform 1 of Serine hydroxymethyltransferase, cytosolic	0	2
		CLYBL	VNSVSSGLAEEDLETLLQSR	Isoform 1 of Citrate lyase subunit beta-like protein, mitochondrial	0	4
			YDYEEVEAEGANK	Isoform 2 of Phosphoglucomutase-1	0	3
		PRDX2	EGGLGPLNIPLLADVTR	Peroxiredoxin-2	2	7
		AGXT	ESLALIAEQGLENSWR	Serine--pyruvate aminotransferase	3	15

## Sheet: HCC(Both)
	3-1. HCC (Both)
	Related Cancer	Gene Name	Sequence	Protein name	Q-FISH		SEQUEST		PMID	Regurate
					#(HCC)	#(Normal)	#(HCC)	#(Normal)
	HCC	ECHDC3	VIIISAEGPVFSSGHDLK	Isoform 1 of Enoyl-CoA hydratase domain-containing protein 3, mitochondrial	2	0	3	0	21495032	up
		EEF2	AYLPVNESFGFTADLR	Elongation factor 2	3	0	6	2	18161940	up
		GAPDH	WGDAGAEYVVESTGVFTTMEK	Glyceraldehyde-3-phosphate dehydrogenase	5	0	6	0	18813785	up
		HMOX1	ALDLPSSGEGLAFFTFPNIASATK	Heme oxygenase 1	2	0	2	0	20664735	up
		VCP	LIVDEAINEDNSVVSLSQPK	Transitional endoplasmic reticulum ATPase	2	0	3	0	12560433	up
		VIM	EMEENFAVEAANYQDTIGR	Vimentin	3	0	3	0	19843643	up
		EEF1D	SLAGSSGPGASSGTSGDHGELVVR	Elongation factor 1-delta	2	0	2	0	10953316	up
		ATP5B	DQEGQDVLLFIDNIFR	ATP synthase subunit beta, mitochondrial	2	0	4	0	16341775	up
		TYMP	DVTATVDSLPLITASILSK	Thymidine phosphorylase	3	0	13	1	16405841	up
		PGK1	VSHVSTGGGASLELLEGK	Phosphoglycerate kinase 1	16	8	21	5	18813785	up
		FABP1	SVTELNGDIITNTMTLGDIVFK	FABP1 protein (Fragment)	17	6	36	8	17425983	up
		CES1	EGYLQIGANTQAAQK	Isoform 1 of Liver carboxylesterase 1	13	1	5	17	19658107	up
		XRCC5	YAPTEAQLNAVDALIDSMSLAK	ATP-dependent DNA helicase 2 subunit 2	5	0	10	0	12460917	up
		PLEC	AGTLSITEFADMLSGNAGGFR	Isoform 1 of Plectin-1	2	0	2	0	21144834	down
		ATP5A1	EVAAFAQFGSDLDAATQQLLSR	ATP synthase subunit alpha, mitochondrial	3	0	5	0	16267049	down
		PLEC	LLEAQIATGGVIDPVHSHR	epiplakin 1	2	0	5	0	21144834	down
	breast cancer	LGALS7	LVEVGGDVQLDSVR	Galectin-7	19	1	15	0	20382700	up
	parathyroid	SDHAF2	PAPEIFENEVMALLR	Protein EMI5 homolog, mitochondrial	3	0	6	0	20972721	down
	lung cancer	TUBA1A	AFVHWYVGEGMEEGEFSEAR	Tubulin alpha-4A chain	2	0	2	0	20510079	up
		AP1B1	LAPPLVTLLSAEPELQYVALR	Isoform A of AP-1 complex subunit beta-1	2	0	3	0

## Sheet: Normal (Both)
	3-2. Normal (Both)
	Related Cancer	Gene Name	Sequence	Protein name	Q-FISH		SEQUEST		PMID	Regurate
					#(HCC)	#(Normal)	#(HCC)	#(Normal)
	HCC	CALM1	EAFSLFDKDGDGTITTK	Calmodulin	0	2	0	4	17546603	down
		ACY1	TVQPKPDYGAAVAFFEETAR	cDNA FLJ60317, highly similar to Aminoacylase-1	0	2	0	4	8394326	down
		HPD	SQIQEYVDYNGGAGVQHIALK	4-hydroxyphenylpyruvate dioxygenase	0	2	0	2	9305902	down
		ADH4	ISEAFDLMNQGK	Isoform 2 of Alcohol dehydrogenase 4	0	4	0	9	9570155	down
			GGVDFALDCAGGSETMK	Isoform 2 of Alcohol dehydrogenase 4	0	3	0	4
			FNLDALVTHTLPFDK	Isoform 2 of Alcohol dehydrogenase 4	0	8	0	13
			AAIAWEAGKPLCIEEVEVAPPK	Isoform 2 of Alcohol dehydrogenase 4	0	3	0	3
			DLHKPIQEVIIELTK	Isoform 2 of Alcohol dehydrogenase 4	0	5	0	7
		ALDH6A1	ENTLNQLVGAAFGAAGQR	Methylmalonate-semialdehyde dehydrogenase [acylating], mitochondri	0	2	0	4	17786358	down
			LFIHESIHDEVVNR	aldehyde dehydrogenase 7 family, member A1	0	2	0	4
		ALDOB	GILAADESVGTMGNR	Fructose-bisphosphate aldolase B	0	3	9	15	12143053	down
		CPS1	TVLMNPNIASVQTNEVGLK	Isoform 1 of Carbamoyl-phosphate synthase [ammonia], mitochondrial	0	3	0	6	12143053	down
			FLGVAEQLHNEGFK	Isoform 1 of Carbamoyl-phosphate synthase [ammonia], mitochondrial	0	3	12	0
			AVNTLNEALEFAK	Isoform 1 of Carbamoyl-phosphate synthase [ammonia], mitochondrial	0	2	0	7
			VLGTSVESIMATEDR	Isoform 1 of Carbamoyl-phosphate synthase [ammonia], mitochondrial	0	3	0	6
			IEFEGQPVDFVDPNK	Isoform 1 of Carbamoyl-phosphate synthase [ammonia], mitochondrial	0	2	1	5
			IAPSFAVESIEDALK	Isoform 1 of Carbamoyl-phosphate synthase [ammonia], mitochondrial	3	13	7	30
		ASL	INVLPLGSGAIAGNPLGVDR	Argininosuccinate lyase	0	3	1	5	12359751	down
		CAT	GAGAFGYFEVTHDITK	Catalase	0	2	0	7	19535095	down
		BHMT	ISGQEVNEAACDIAR	Betaine--homocysteine S-methyltransferase 1	0	2	0	4	19960509	down
			AGPWTPEAAVEHPEAVR	Betaine--homocysteine S-methyltransferase 1	0	2	0	4	19960509	down
		EEF1B2	SPAGLQVLNDYLADK	Elongation factor 1-beta	0	3	0	4	19487283	down
		ASS1	NPWSMDENLMHISYEAGILENPK	Argininosuccinate synthase	0	2	0	2	20159990	down
		ALDH2	VAEQTPLTALYVANLIK	Aldehyde dehydrogenase, mitochondrial	0	2	0	5	20186752	down
		PBLD	VNTENLLQVENTGK	Phenazine biosynthesis-like domain-containing protein	0	2	0	2	20525558	down
		SELENBP1	NTGTEAPDYLATVDVDPK	cDNA FLJ55757, highly similar to Selenium-binding protein 1	0	2	0	2	21338716	down
		PCBD1	VHITLSTHECAGLSER	Pterin-4-alpha-carbinolamine dehydratase	0	2	0	3	7763270	up
		ATP5B	TVLIMELINNVAK	ATP synthase subunit beta, mitochondrial	0	5	0	8	16341775	up
		GLUD1	HGGTIPIVPTAEFQDR	Glutamate dehydrogenase 1, mitochondrial	0	2	1	4	17350606	up
		TPI1	VAHALAEGLGVIACIGEK	Isoform 2 of Triosephosphate isomerase	0	2	0	2	18813785	up
		PDIA4	EVSQPDWTPPPEVTLVLTK	Protein disulfide-isomerase A4	0	3	1	8	19016532	up
		FH	SGLGELILPENEPGSSIMPGK	Isoform Mitochondrial of Fumarate hydratase, mitochondrial	0	3	0	5	19405029	up
			IYELAAGGTAVGTGLNTR	Isoform Mitochondrial of Fumarate hydratase, mitochondrial	0	2	0	2	19405029	up
		FBP1	LDVLSNDLVMNMLK	Fructose-1,6-bisphosphatase 1	0	7	1	3	19637194	up
		HBA1	VADALTNAVAHVDDMPNALSALSDLHAHK	Hemoglobin subunit alpha	1	8	1	8	20572306	up
		DCTN2	LLGPDAAINLTDPDGALAK	dynactin 2	0	2	0	2	20576523	up
		PHB	NITYLPAGQSVLLQLPQ	Prohibitin	0	3	2	4	21318481	up
		SORBS1	LTPVQVLEYGEAIAK	Isoform 9 of Sorbin and SH3 domain-containing protein 1	0	2	0	5	21388699	up
		SORD	LENYPIPEPGPNEVLLR	Sorbitol dehydrogenase	0	2	1	5	21388699	up
	Leukemia	IGKC	VDNALQSGNSQESVTEQDSK	Putative uncharacterized protein	3	6	5	10	12357370	up
	lung cancer	ETFA	AAVDAGFVPNDMQVGQTGK	Electron transfer flavoprotein subunit alpha, mitochondrial	0	2	0	3	20885442	up
	ovarian cancer	PSMA2	YNEDLELEDAIHTAILTLK	Proteasome subunit alpha type-2	3	5	3	8	14960231	up
		HAAO	TQGSVALSVTQDPACK	Isoform 1 of 3-hydroxyanthranilate 3,4-dioxygenase	0	2	0	8	19724865	up
	pancreatic cancer	COL6A3	LLTPITTLTSEQIQK	Isoform 1 of Collagen alpha-3 (VI) chain	0	3	0	3	21719059	up
			VAVVTYNNEVTTEIR	Isoform 1 of Collagen alpha-3	0	5	0	9
	Colorectal cancer	RRBP1	TLQEQLENGPNTQLAR	Isoform 3 of Ribosome-binding protein 1	0	2	0	2	19425502	down
	carcinogenesis	ANXA6	GLGTDEDTIIDIITHR	annexin VI isoform 2	0	2	0	3	21119665	up
		COL14A1	HFLENLVTAFDVGSEK	Isoform 1 of Collagen alpha-1 (XIV) chain	0	3	0	4	20154727	up
	gastric cancer	MYH9	NLPIYSEEIVEMYK	Isoform 1 of Myosin-9	0	2	0	2	21533124	up
			QLLQANPILEAFGNAK	Isoform 1 of Myosin-9	0	3	0	4	21533124	up
		ACTA2	YPIEHGIITNWDDMEK	Actin, aortic smooth muscle	0	3	0	3
		C5orf33	VATQAVEDVLNIAK	Isoform 2 of UPF0465 protein C5orf33	0	2	0	4
		V-kappa3	EIVLTQSPATLSLSPGER	Similar to Ig kappa chain V-III region VG precursor	0	2	1	2
		UGP2	ILTTASSHEFEHTK	Isoform 1 of UTP--glucose-1-phosphate uridylyltransferase	0	2	0	4
		ALDH4A1	EEIFGPVLSVYVYPDDKYK	Delta-1-pyrroline-5-carboxylate dehydrogenase, mitochondrial	0	3	0	3
		GRHPR	IAAAGLDVTSPEPLPTNHPLLTLK	Glyoxylate reductase/hydroxypyruvate reductase	0	3	0	3
		HSD17B10	VMTIAPGLFGTPLLTSLPEK	Isoform 1 of 3-hydroxyacyl-CoA dehydrogenase type-2	0	3	0	5
		PTGR1	HFVGYPTNSDFELK	Prostaglandin reductase 1	0	2	0	3
		TF	SAGWNIPIGLLYCDLPEPR	Serotransferrin	0	3	0	5
			PAHVVVGDVLQAADVDK	22 kDa protein	0	2	1	6
